# Supplementary material for: Genetic Diversity and Molecular Evolution of Hepatitis E Virus Within the Genus Chirohepevirus in Bats
Source: Viruses. 2025 Feb 28;17(3):339. doi: 10.3390/v17030339 (PMC11945734; doi:10.3390/v17030339)
Supplement: Supplementary file 1 [file viruses-17-00339-s001.zip]

Archive with 1 entries (1 files):
- viruses-3502650-supplementary.pdf
